# Supplementary material for: CXCL12 and CXCL13 Cytokine Serum Levels Are Associated with the Magnitude and the Quality of SARS-CoV-2 Humoral Responses
Source: Viruses. 2022 Nov 28;14(12):2665. doi: 10.3390/v14122665 (PMC9785906; doi:10.3390/v14122665)
Supplement: Supplementary file 1 [file viruses-14-02665-s001.zip]

Archive with 1 entries (1 files):
- viruses-1997376-supplementary.pdf
